# Supplementary material for: A Competitive “On-Off-Enhanced On” AIE Fluorescence Switch for Detecting Biothiols Based on Hg2+ Ions and Gold Nanoclusters
Source: Biosensors (Basel). 2022 Dec 27;13(1):35. doi: 10.3390/bios13010035 (PMC9856123; doi:10.3390/bios13010035)
Supplement: Supplementary file 1 [file biosensors-13-00035-s001.zip]

Archive with 1 entries (1 files):
- biosensors-2083372-supplementary.pdf
